# Supplementary material for: Semi-field evaluation of freestanding transfluthrin passive emanators and the BG sentinel trap as a “push-pull control strategy” against Aedes aegypti mosquitoes
Source: Parasit Vectors. 2020 Jul 31;13:392. doi: 10.1186/s13071-020-04263-3 (PMC7395400; doi:10.1186/s13071-020-04263-3)
Supplement: Supplementary file 1 — Additional file 1: Dataset S1. The dataset from the semi-field evaluation of the push pull for the control of outdoor biting mosquitoes that support the conclusions of this article. [file 13071_2020_4263_MOESM1_ESM.xlsx]

## Sheet: Push_pull_push-pull
Additional file 1: Dataset S1. The dataset from the semi-field evaluation of the push pull for the control of outdoor biting mosquitoes that support the conclusions of this article.
day	released	time	compartment	volunteer	intervention	recaptured	block	temperature	humidity
1	100	1	1	2	0	35	1	24.5	75
1	100	2	1	2	0	12	1	24.5	75
1	100	3	1	2	0	12	1	24.5	75
1	100	1	2	1	1	21	1	24.5	75
1	100	2	2	1	1	5	1	24.5	75
1	100	3	2	1	1	13	1	24.5	75
2	100	1	1	1	0	43	1	24.9	72.9
2	100	2	1	1	0	16	1	24.9	72.9
2	100	3	1	1	0	7	1	24.9	72.9
2	100	1	2	2	1	19	1	24.9	72.9
2	100	2	2	2	1	8	1	24.9	72.9
2	100	3	2	2	1	12	1	24.9	72.9
3	100	1	1	3	0	34	1	24.3	74.3
3	100	2	1	3	0	29	1	24.3	74.3
3	100	3	1	3	0	7	1	24.3	74.3
3	100	1	2	4	1	6	1	24.3	74.3
3	100	2	2	4	1	3	1	24.3	74.3
3	100	3	2	4	1	4	1	24.3	74.3
4	100	1	1	4	0	52	1	23.3	68
4	100	2	1	4	0	30	1	23.3	68
4	100	3	1	4	0	3	1	23.3	68
4	100	1	2	3	1	14	1	23.3	68
4	100	2	2	3	1	10	1	23.3	68
4	100	3	2	3	1	4	1	23.3	68
5	100	1	1	3	1	15	1	24.1	72
5	100	2	1	3	1	12	1	24.1	72
5	100	3	1	3	1	5	1	24.1	72
5	100	1	2	4	0	57	1	24.1	72
5	100	2	2	4	0	27	1	24.1	72
5	100	3	2	4	0	5	1	24.1	72
6	100	1	1	4	1	7	1	24	71
6	100	2	1	4	1	4	1	24	71
6	100	3	1	4	1	4	1	24	71
6	100	1	2	3	0	31	1	24	71
6	100	2	2	3	0	28	1	24	71
6	100	3	2	3	0	2	1	24	71
7	100	1	1	1	1	2	1	24.7	70.5
7	100	2	1	1	1	5	1	24.7	70.5
7	100	3	1	1	1	6	1	24.7	70.5
7	100	1	2	2	0	43	1	24.7	70.5
7	100	2	2	2	0	11	1	24.7	70.5
7	100	3	2	2	0	18	1	24.7	70.5
8	100	1	1	2	1	1	1	24.5	71.8
8	100	2	1	2	1	6	1	24.5	71.8
8	100	3	1	2	1	3	1	24.5	71.8
8	100	1	2	1	0	42	1	24.5	71.8
8	100	2	2	1	0	15	1	24.5	71.8
8	100	3	2	1	0	12	1	24.5	71.8
9	100	1	1	4	0	46	1	25.2	74.1
9	100	2	1	4	0	17	1	25.2	74.1
9	100	3	1	4	0	6	1	25.2	74.1
9	100	1	2	3	1	7	1	25.2	74.1
9	100	2	2	3	1	7	1	25.2	74.1
9	100	3	2	3	1	4	1	25.2	74.1
10	100	1	1	3	0	45	1	23.4	82.17
10	100	2	1	3	0	11	1	23.4	82.17
10	100	3	1	3	0	2	1	23.4	82.17
10	100	1	2	4	1	13	1	23.4	82.17
10	100	2	2	4	1	10	1	23.4	82.17
10	100	3	2	4	1	0	1	23.4	82.17
11	100	1	1	2	0	63	1	22.7	82.1
11	100	2	1	2	0	10	1	22.7	82.1
11	100	3	1	2	0	1	1	22.7	82.1
11	100	1	2	1	1	37	1	22.7	82.1
11	100	2	2	1	1	7	1	22.7	82.1
11	100	3	2	1	1	2	1	22.7	82.1
12	100	1	1	1	0	41	1	23.1	78
12	100	2	1	1	0	15	1	23.1	78
12	100	3	1	1	0	9	1	23.1	78
12	100	1	2	2	1	15	1	23.1	78
12	100	2	2	2	1	12	1	23.1	78
12	100	3	2	2	1	8	1	23.1	78
13	100	1	1	3	1	14	1	23.3	79.8
13	100	2	1	3	1	10	1	23.3	79.8
13	100	3	1	3	1	9	1	23.3	79.8
13	100	1	2	4	0	44	1	23.3	79.8
13	100	2	2	4	0	19	1	23.3	79.8
13	100	3	2	4	0	10	1	23.3	79.8
14	100	1	1	4	1	10	1	22.2	96
14	100	2	1	4	1	8	1	22.2	96
14	100	3	1	4	1	5	1	22.2	96
14	100	1	2	3	0	39	1	22.2	96
14	100	2	2	3	0	28	1	22.2	96
14	100	3	2	3	0	5	1	22.2	96
15	100	1	1	1	1	16	1	22.5	90
15	100	2	1	1	1	11	1	22.5	90
15	100	3	1	1	1	7	1	22.5	90
15	100	1	2	2	0	43	1	22.5	90
15	100	2	2	2	0	18	1	22.5	90
15	100	3	2	2	0	10	1	22.5	90
16	100	1	1	2	1	21	1	22.7	91
16	100	2	1	2	1	14	1	22.7	91
16	100	3	1	2	1	3	1	22.7	91
16	100	1	2	1	0	50	1	22.7	91
16	100	2	2	1	0	32	1	22.7	91
16	100	3	2	1	0	6	1	22.7	91
17	100	1	1	1	0	43	2	19.1	96.3
17	100	2	1	1	0	14	2	19.1	96.3
17	100	3	1	1	0	11	2	19.1	96.3
17	100	1	2	2	1	30	2	19.1	96.3
17	100	2	2	2	1	17	2	19.1	96.3
17	100	3	2	2	1	13	2	19.1	96.3
18	100	1	1	2	0	44	2	19.5	100
18	100	2	1	2	0	17	2	19.5	100
18	100	3	1	2	0	10	2	19.5	100
18	100	1	2	1	1	29	2	19.5	100
18	100	2	2	1	1	16	2	19.5	100
18	100	3	2	1	1	14	2	19.5	100
19	100	1	1	3	0	34	2	20.1	98.2
19	100	2	1	3	0	18	2	20.1	98.2
19	100	3	1	3	0	2	2	20.1	98.2
19	100	1	2	4	1	33	2	20.1	98.2
19	100	2	2	4	1	11	2	20.1	98.2
19	100	3	2	4	1	4	2	20.1	98.2
20	100	1	1	4	0	30	2	20.1	100
20	100	2	1	4	0	19	2	20.1	100
20	100	3	1	4	0	4	2	20.1	100
20	100	1	2	3	1	44	2	20.1	100
20	100	2	2	3	1	14	2	20.1	100
20	100	3	2	3	1	4	2	20.1	100
21	100	1	1	2	1	42	2	22.1	100
21	100	2	1	2	1	19	2	22.1	100
21	100	3	1	2	1	11	2	22.1	100
21	100	1	2	1	0	48	2	22.1	100
21	100	2	2	1	0	15	2	22.1	100
21	100	3	2	1	0	15	2	22.1	100
22	100	1	1	1	1	44	2	19.8	100
22	100	2	1	1	1	15	2	19.8	100
22	100	3	1	1	1	8	2	19.8	100
22	100	1	2	2	0	38	2	19.8	100
22	100	2	2	2	0	16	2	19.8	100
22	100	3	2	2	0	7	2	19.8	100
23	100	1	1	4	1	32	2	19.2	98.3
23	100	2	1	4	1	14	2	19.2	98.3
23	100	3	1	4	1	7	2	19.2	98.3
23	100	1	2	3	0	27	2	19.2	98.3
23	100	2	2	3	0	19	2	19.2	98.3
23	100	3	2	3	0	9	2	19.2	98.3
24	100	1	1	3	1	39	2	21.1	100
24	100	2	1	3	1	17	2	21.1	100
24	100	3	1	3	1	5	2	21.1	100
24	100	1	2	4	0	46	2	21.1	100
24	100	2	2	4	0	5	2	21.1	100
24	100	3	2	4	0	5	2	21.1	100
25	100	1	1	1	0	24	2	22	100
25	100	2	1	1	0	20	2	22	100
25	100	3	1	1	0	9	2	22	100
25	100	1	2	2	1	41	2	22	100
25	100	2	2	2	1	10	2	22	100
25	100	3	2	2	1	1	2	22	100
26	100	1	1	2	0	32	2	20.1	99.5
26	100	2	1	2	0	19	2	20.1	99.5
26	100	3	1	2	0	11	2	20.1	99.5
26	100	1	2	1	1	25	2	20.1	99.5
26	100	2	2	1	1	20	2	20.1	99.5
26	100	3	2	1	1	14	2	20.1	99.5
27	100	1	1	3	0	33	2	18.9	97
27	100	2	1	3	0	17	2	18.9	97
27	100	3	1	3	0	9	2	18.9	97
27	100	1	2	4	1	21	2	18.9	97
27	100	2	2	4	1	19	2	18.9	97
27	100	3	2	4	1	14	2	18.9	97
28	100	1	1	4	0	33	2	21.3	74.3
28	100	2	1	4	0	18	2	21.3	74.3
28	100	3	1	4	0	7	2	21.3	74.3
28	100	1	2	3	1	27	2	21.3	74.3
28	100	2	2	3	1	23	2	21.3	74.3
28	100	3	2	3	1	13	2	21.3	74.3
29	100	1	1	2	1	35	2	23	94
29	100	2	1	2	1	16	2	23	94
29	100	3	1	2	1	5	2	23	94
29	100	1	2	1	0	30	2	23	94
29	100	2	2	1	0	19	2	23	94
29	100	3	2	1	0	6	2	23	94
30	100	1	1	1	1	29	2	19	100
30	100	2	1	1	1	24	2	19	100
30	100	3	1	1	1	4	2	19	100
30	100	1	2	2	0	35	2	19	100
30	100	2	2	2	0	11	2	19	100
30	100	3	2	2	0	10	2	19	100
31	100	1	1	4	1	27	2	22	96.5
31	100	2	1	4	1	18	2	22	96.5
31	100	3	1	4	1	6	2	22	96.5
31	100	1	2	3	0	32	2	22	96.5
31	100	2	2	3	0	17	2	22	96.5
31	100	3	2	3	0	5	2	22	96.5
32	100	1	1	3	1	25	2	21	100
32	100	2	1	3	1	21	2	21	100
32	100	3	1	3	1	6	2	21	100
32	100	1	2	4	0	31	2	21	100
32	100	2	2	4	0	20	2	21	100
32	100	3	2	4	0	7	2	21	100
33	100	1	1	2	0	26	3	20.4	99.8
33	100	2	1	2	0	21	3	20.4	99.8
33	100	3	1	2	0	5	3	20.4	99.8
33	100	1	2	1	1	11	3	20.4	99.8
33	100	2	2	1	1	8	3	20.4	99.8
33	100	3	2	1	1	6	3	20.4	99.8
34	100	1	1	1	0	56	3	23.4	91.6
34	100	2	1	1	0	20	3	23.4	91.6
34	100	3	1	1	0	7	3	23.4	91.6
34	100	1	2	2	1	10	3	23.4	91.6
34	100	2	2	2	1	8	3	23.4	91.6
34	100	3	2	2	1	5	3	23.4	91.6
35	100	1	1	4	0	37	3	22.9	92.1
35	100	2	1	4	0	25	3	22.9	92.1
35	100	3	1	4	0	10	3	22.9	92.1
35	100	1	2	3	1	8	3	22.9	92.1
35	100	2	2	3	1	12	3	22.9	92.1
35	100	3	2	3	1	9	3	22.9	92.1
36	100	1	1	3	0	36	3	22.7	87.3
36	100	2	1	3	0	25	3	22.7	87.3
36	100	3	1	3	0	1	3	22.7	87.3
36	100	1	2	4	1	10	3	22.7	87.3
36	100	2	2	4	1	7	3	22.7	87.3
36	100	3	2	4	1	1	3	22.7	87.3
37	100	1	1	1	1	3	3	21	99.5
37	100	2	1	1	1	7	3	21	99.5
37	100	3	1	1	1	9	3	21	99.5
37	100	1	2	2	0	28	3	21	99.5
37	100	2	2	2	0	26	3	21	99.5
37	100	3	2	2	0	8	3	21	99.5
38	100	1	1	2	1	9	3	21	100
38	100	2	1	2	1	7	3	22.3	100
38	100	3	1	2	1	6	3	22.3	100
38	100	1	2	1	0	43	3	22.3	100
38	100	2	2	1	0	26	3	22.3	100
38	100	3	2	1	0	8	3	22.3	100
39	100	1	1	3	1	10	3	20.2	100
39	100	2	1	3	1	13	3	20.2	100
39	100	3	1	3	1	3	3	20.2	100
39	100	1	2	4	0	43	3	20.2	100
39	100	2	2	4	0	25	3	20.2	100
39	100	3	2	4	0	1	3	20.2	100
40	100	1	1	4	1	11	3	25.2	98
40	100	2	1	4	1	10	3	25.2	98
40	100	3	1	4	1	1	3	25.2	98
40	100	1	2	3	0	33	3	25.2	98
40	100	2	2	3	0	12	3	25.2	98
40	100	3	2	3	0	14	3	25.2	98
41	100	1	1	2	0	21	3	22.1	99.8
41	100	2	1	2	0	22	3	22.1	99.8
41	100	3	1	2	0	15	3	22.1	99.8
41	100	1	2	1	1	9	3	22.1	99.8
41	100	2	2	1	1	4	3	22.1	99.8
41	100	3	2	1	1	1	3	22.1	99.8
42	100	1	1	1	0	44	3	23.8	94.3
42	100	2	1	1	0	19	3	23.8	94.3
42	100	3	1	1	0	9	3	23.8	94.3
42	100	1	2	2	1	8	3	23.8	94.3
42	100	2	2	2	1	8	3	23.8	94.3
42	100	3	2	2	1	4	3	23.8	94.3
43	100	1	1	4	0	33	3	23.1	93.2
43	100	2	1	4	0	14	3	23.1	93.2
43	100	3	1	4	0	6	3	23.1	93.2
43	100	1	2	3	1	15	3	23.1	93.2
43	100	2	2	3	1	10	3	23.1	93.2
43	100	3	2	3	1	6	3	23.1	93.2
44	100	1	1	3	0	34	3	24.1	95
44	100	2	1	3	0	13	3	24.1	95
44	100	3	1	3	0	8	3	24.1	95
44	100	1	2	4	1	10	3	24.1	95
44	100	2	2	4	1	8	3	24.1	95
44	100	3	2	4	1	2	3	24.1	95
45	100	1	1	1	1	1	3	22.9	94
45	100	2	1	1	1	2	3	22.9	94
45	100	3	1	1	1	8	3	22.9	94
45	100	1	2	2	0	28	3	22.9	94
45	100	2	2	2	0	17	3	22.9	94
45	100	3	2	2	0	10	3	22.9	94
46	100	1	1	2	1	12	3	23	96
46	100	2	1	2	1	8	3	23	96
46	100	3	1	2	1	5	3	23	96
46	100	1	2	1	0	28	3	23	96
46	100	2	2	1	0	20	3	23	96
46	100	3	2	1	0	4	3	23	96
47	100	1	1	3	1	10	3	22.3	98
47	100	2	1	3	1	11	3	22.3	98
47	100	3	1	3	1	4	3	22.3	98
47	100	1	2	4	0	31	3	22.3	98
47	100	2	2	4	0	19	3	22.3	98
47	100	3	2	4	0	9	3	22.3	98
48	100	1	1	4	1	7	3	24	92.6
48	100	2	1	4	1	9	3	24	92.6
48	100	3	1	4	1	3	3	24	92.6
48	100	1	2	3	0	23	3	24	92.6
48	100	2	2	3	0	20	3	24	92.6
48	100	3	2	3	0	16	3	24	92.6

## Sheet: Definition
Block	1= Push
	2=pull
	3=push-pull
Intervention	0=control
	1=treatment

## Sheet: Combined push
months	day	released	time	compartment	volunteer	intervention	recaptured	temperature	humidity
1	1	100	1	1	2	1	35	24.5	75
1	1	100	2	1	2	1	12	24.5	75
1	1	100	3	1	2	1	12	24.5	75
1	1	100	1	2	1	2	21	24.5	75
1	1	100	2	2	1	2	5	24.5	75
1	1	100	3	2	1	2	13	24.5	75
1	2	100	1	1	1	1	43	24.9	72.9
1	2	100	2	1	1	1	16	24.9	72.9
1	2	100	3	1	1	1	7	24.9	72.9
1	2	100	1	2	2	2	19	24.9	72.9
1	2	100	2	2	2	2	8	24.9	72.9
1	2	100	3	2	2	2	12	24.9	72.9
1	3	100	1	1	3	1	34	24.3	74.3
1	3	100	2	1	3	1	29	24.3	74.3
1	3	100	3	1	3	1	7	24.3	74.3
1	3	100	1	2	4	2	6	24.3	74.3
1	3	100	2	2	4	2	3	24.3	74.3
1	3	100	3	2	4	2	4	24.3	74.3
1	4	100	1	1	4	1	52	23.3	68
1	4	100	2	1	4	1	30	23.3	68
1	4	100	3	1	4	1	3	23.3	68
1	4	100	1	2	3	2	14	23.3	68
1	4	100	2	2	3	2	10	23.3	68
1	4	100	3	2	3	2	4	23.3	68
1	5	100	1	1	3	2	15	24.1	72
1	5	100	2	1	3	2	12	24.1	72
1	5	100	3	1	3	2	5	24.1	72
1	5	100	1	2	4	1	57	24.1	72
1	5	100	2	2	4	1	27	24.1	72
1	5	100	3	2	4	1	5	24.1	72
1	6	100	1	1	4	2	7	24	71
1	6	100	2	1	4	2	4	24	71
1	6	100	3	1	4	2	4	24	71
1	6	100	1	2	3	1	31	24	71
1	6	100	2	2	3	1	28	24	71
1	6	100	3	2	3	1	2	24	71
1	7	100	1	1	1	2	2	24.7	70.5
1	7	100	2	1	1	2	5	24.7	70.5
1	7	100	3	1	1	2	6	24.7	70.5
1	7	100	1	2	2	1	43	24.7	70.5
1	7	100	2	2	2	1	11	24.7	70.5
1	7	100	3	2	2	1	18	24.7	70.5
1	8	100	1	1	2	2	1	24.5	71.8
1	8	100	2	1	2	2	6	24.5	71.8
1	8	100	3	1	2	2	3	24.5	71.8
1	8	100	1	2	1	1	42	24.5	71.8
1	8	100	2	2	1	1	15	24.5	71.8
1	8	100	3	2	1	1	12	24.5	71.8
1	9	100	1	1	4	1	46	25.2	74.1
1	9	100	2	1	4	1	17	25.2	74.1
1	9	100	3	1	4	1	6	25.2	74.1
1	9	100	1	2	3	2	7	25.2	74.1
1	9	100	2	2	3	2	7	25.2	74.1
1	9	100	3	2	3	2	4	25.2	74.1
1	10	100	1	1	3	1	45	23.4	82.17
1	10	100	2	1	3	1	11	23.4	82.17
1	10	100	3	1	3	1	2	23.4	82.17
1	10	100	1	2	4	2	13	23.4	82.17
1	10	100	2	2	4	2	10	23.4	82.17
1	10	100	3	2	4	2	0	23.4	82.17
1	11	100	1	1	2	1	63	22.7	82.1
1	11	100	2	1	2	1	10	22.7	82.1
1	11	100	3	1	2	1	1	22.7	82.1
1	11	100	1	2	1	2	37	22.7	82.1
1	11	100	2	2	1	2	7	22.7	82.1
1	11	100	3	2	1	2	2	22.7	82.1
1	12	100	1	1	1	1	41	23.1	78
1	12	100	2	1	1	1	15	23.1	78
1	12	100	3	1	1	1	9	23.1	78
1	12	100	1	2	2	2	15	23.1	78
1	12	100	2	2	2	2	12	23.1	78
1	12	100	3	2	2	2	8	23.1	78
1	13	100	1	1	3	2	14	23.3	79.8
1	13	100	2	1	3	2	10	23.3	79.8
1	13	100	3	1	3	2	9	23.3	79.8
1	13	100	1	2	4	1	44	23.3	79.8
1	13	100	2	2	4	1	19	23.3	79.8
1	13	100	3	2	4	1	10	23.3	79.8
1	14	100	1	1	4	2	10	22.2	96
1	14	100	2	1	4	2	8	22.2	96
1	14	100	3	1	4	2	5	22.2	96
1	14	100	1	2	3	1	39	22.2	96
1	14	100	2	2	3	1	28	22.2	96
1	14	100	3	2	3	1	5	22.2	96
1	15	100	1	1	1	2	16	22.5	90
1	15	100	2	1	1	2	11	22.5	90
1	15	100	3	1	1	2	7	22.5	90
1	15	100	1	2	2	1	43	22.5	90
1	15	100	2	2	2	1	18	22.5	90
1	15	100	3	2	2	1	10	22.5	90
1	16	100	1	1	2	2	21	22.7	91
1	16	100	2	1	2	2	14	22.7	91
1	16	100	3	1	2	2	3	22.7	91
1	16	100	1	2	1	1	50	22.7	91
1	16	100	2	2	1	1	32	22.7	91
1	16	100	3	2	1	1	6	22.7	91
2	17	100	1	1	1	1	40	23.1	89.6
2	17	100	2	1	1	1	16	23.1	89.6
2	17	100	3	1	1	1	8	23.1	89.6
2	17	100	1	2	2	2	11	23.1	89.6
2	17	100	2	2	2	2	14	23.1	89.6
2	17	100	3	2	2	2	4	23.1	89.6
2	18	100	1	1	2	1	47	25.3	77.2
2	18	100	2	1	2	1	15	25.3	77.2
2	18	100	3	1	2	1	11	25.3	77.2
2	18	100	1	2	1	2	18	25.3	77.2
2	18	100	2	2	1	2	13	25.3	77.2
2	18	100	3	2	1	2	11	25.3	77.2
2	19	100	1	1	3	1	51	23.8	70.9
2	19	100	2	1	3	1	16	23.8	70.9
2	19	100	3	1	3	1	7	23.8	70.9
2	19	100	1	2	4	2	20	23.8	70.9
2	19	100	2	2	4	2	19	23.8	70.9
2	19	100	3	2	4	2	1	23.8	70.9
2	20	100	1	1	4	1	44	23.7	83
2	20	100	2	1	4	1	18	23.7	83
2	20	100	3	1	4	1	4	23.7	83
2	20	100	1	2	3	2	21	23.7	83
2	20	100	2	2	3	2	14	23.7	83
2	20	100	3	2	3	2	8	23.7	83
2	21	100	1	1	1	2	21	22.9	83
2	21	100	2	1	1	2	9	22.9	83
2	21	100	3	1	1	2	5	22.9	83
2	21	100	1	2	2	1	49	22.9	83
2	21	100	2	2	2	1	10	22.9	83
2	21	100	3	2	2	1	12	22.9	83
2	22	100	1	1	2	2	16	22.8	88.5
2	22	100	2	1	2	2	9	22.8	88.5
2	22	100	3	1	2	2	4	22.8	88.5
2	22	100	1	2	1	1	46	22.8	88.5
2	22	100	2	2	1	1	14	22.8	88.5
2	22	100	3	2	1	1	5	22.8	88.5
2	23	100	1	1	4	2	16	22.3	67
2	23	100	2	1	4	2	10	22.3	67
2	23	100	3	1	4	2	11	22.3	67
2	23	100	1	2	3	1	48	22.3	67
2	23	100	2	2	3	1	19	22.3	67
2	23	100	3	2	3	1	8	22.3	67
2	24	100	1	1	3	2	18	23	69
2	24	100	2	1	3	2	11	23	69
2	24	100	3	1	3	2	7	23	69
2	24	100	1	2	4	1	42	23	69
2	24	100	2	2	4	1	16	23	69
2	24	100	3	2	4	1	8	23	69
2	25	100	1	1	1	1	44	22.9	69
2	25	100	2	1	1	1	18	22.9	69
2	25	100	3	1	1	1	12	22.9	69
2	25	100	1	2	2	2	11	22.9	69
2	25	100	2	2	2	2	13	22.9	69
2	25	100	3	2	2	2	8	22.9	69
2	26	100	1	1	2	1	39	23	70
2	26	100	2	1	2	1	20	23	70
2	26	100	3	1	2	1	5	23	70
2	26	100	1	2	1	2	12	23	70
2	26	100	2	2	1	2	10	23	70
2	26	100	3	2	1	2	9	23	70
2	27	100	1	1	4	1	53	21	77
2	27	100	2	1	4	1	6	21	77
2	27	100	3	1	4	1	1	21	77
2	27	100	1	2	3	2	25	21	77
2	27	100	2	2	3	2	8	21	77
2	27	100	3	2	3	2	9	21	77
2	28	100	1	1	3	1	43	22.6	80
2	28	100	2	1	3	1	18	22.6	80
2	28	100	3	1	3	1	8	22.6	80
2	28	100	1	2	4	2	15	22.6	80
2	28	100	2	2	4	2	10	22.6	80
2	28	100	3	2	4	2	6	22.6	80
2	29	100	1	1	1	2	10	24	84.6
2	29	100	2	1	1	2	9	24	84.6
2	29	100	3	1	1	2	9	24	84.6
2	29	100	1	2	2	1	47	24	84.6
2	29	100	2	2	2	1	18	24	84.6
2	29	100	3	2	2	1	8	24	84.6
2	30	100	1	1	2	2	19	22.8	80.2
2	30	100	2	1	2	2	13	22.8	80.2
2	30	100	3	1	2	2	12	22.8	80.2
2	30	100	1	2	1	1	51	22.8	80.2
2	30	100	2	2	1	1	18	22.8	80.2
2	30	100	3	2	1	1	8	22.8	80.2
2	31	100	1	1	4	2	25	22.3	82.7
2	31	100	2	1	4	2	13	22.3	82.7
2	31	100	3	1	4	2	7	22.3	82.7
2	31	100	1	2	3	1	51	22.3	82.7
2	31	100	2	2	3	1	10	22.3	82.7
2	31	100	3	2	3	1	11	22.3	82.7
2	32	100	1	1	3	2	33	21.5	77
2	32	100	2	1	3	2	13	21.5	77
2	32	100	3	1	3	2	4	21.5	77
2	32	100	1	2	4	1	45	21.5	77
2	32	100	2	2	4	1	15	21.5	77
2	32	100	3	2	4	1	9	21.5	77
3	33	100	1	1	1	1	64	29.7	75
3	33	100	2	1	1	1	3	29.7	75
3	33	100	3	1	1	1	1	29.7	75
3	33	100	1	2	2	2	65	29.7	75
3	33	100	2	2	2	2	12	29.7	75
3	33	100	3	2	2	2	9	29.7	75
3	34	100	1	1	2	1	40	28.6	74.1
3	34	100	2	1	2	1	11	28.6	74.1
3	34	100	3	1	2	1	6	28.6	74.1
3	34	100	1	2	1	2	56	28.6	74.1
3	34	100	2	2	1	2	11	28.6	74.1
3	34	100	3	2	1	2	9	28.6	74.1
3	35	100	1	1	3	1	59	29.2	78
3	35	100	2	1	3	1	6	29.2	78
3	35	100	3	1	3	1	2	29.2	78
3	35	100	1	2	4	2	32	29.2	78
3	35	100	2	2	4	2	5	29.2	78
3	35	100	3	2	4	2	1	29.2	78
3	36	100	1	1	4	1	56	28	79
3	36	100	2	1	4	1	10	28	79
3	36	100	3	1	4	1	5	28	79
3	36	100	1	2	3	2	35	28	79
3	36	100	2	2	3	2	20	28	79
3	36	100	3	2	3	2	3	28	79
3	37	100	1	1	1	2	40	30.4	77
3	37	100	2	1	1	2	20	30.4	77
3	37	100	3	1	1	2	2	30.4	77
3	37	100	1	2	2	1	48	30.4	77
3	37	100	2	2	2	1	16	30.4	77
3	37	100	3	2	2	1	8	30.4	77
3	38	100	1	1	2	2	21	29.1	74
3	38	100	2	1	2	2	20	29.1	74
3	38	100	3	1	2	2	9	29.1	74
3	38	100	1	2	1	1	38	29.1	74
3	38	100	2	2	1	1	3	29.1	74
3	38	100	3	2	1	1	13	29.1	74
3	39	100	1	1	4	2	38	27	89
3	39	100	2	1	4	2	18	27	89
3	39	100	3	1	4	2	9	27	89
3	39	100	1	2	3	1	32	27	89
3	39	100	2	2	3	1	15	27	89
3	39	100	3	2	3	1	11	27	89
3	40	100	1	1	3	2	39	28.2	78
3	40	100	2	1	3	2	19	28.2	78
3	40	100	3	1	3	2	5	28.2	78
3	40	100	1	2	4	1	33	28.2	78
3	40	100	2	2	4	1	14	28.2	78
3	40	100	3	2	4	1	5	28.2	78
3	41	100	1	1	1	1	38	28.8	83
3	41	100	2	1	1	1	7	28.8	83
3	41	100	3	1	1	1	8	28.8	83
3	41	100	1	2	2	2	42	28.8	83
3	41	100	2	2	2	2	16	28.8	83
3	41	100	3	2	2	2	8	28.8	83
3	42	100	1	1	2	1	52	28.2	89
3	42	100	2	1	2	1	9	28.2	89
3	42	100	3	1	2	1	4	28.2	89
3	42	100	1	2	1	2	33	28.2	89
3	42	100	2	2	1	2	14	28.2	89
3	42	100	3	2	1	2	4	28.2	89
3	43	100	1	1	4	1	40	30.1	74
3	43	100	2	1	4	1	8	30.1	74
3	43	100	3	1	4	1	9	30.1	74
3	43	100	1	2	3	2	29	30.1	74
3	43	100	2	2	3	2	15	30.1	74
3	43	100	3	2	3	2	5	30.1	74
3	44	100	1	1	3	1	29	29.4	76
3	44	100	2	1	3	1	13	29.4	76
3	44	100	3	1	3	1	8	29.4	76
3	44	100	1	2	4	2	31	29.4	76
3	44	100	2	2	4	2	13	29.4	76
3	44	100	3	2	4	2	17	29.4	76
3	45	100	1	1	1	2	44	30.1	73
3	45	100	2	1	1	2	10	30.1	73
3	45	100	3	1	1	2	2	30.1	73
3	45	100	1	2	2	1	46	30.1	73
3	45	100	2	2	2	1	12	30.1	73
3	45	100	3	2	2	1	6	30.1	73
3	46	100	1	1	2	2	42	27.1	88
3	46	100	2	1	2	2	9	27.1	88
3	46	100	3	1	2	2	0	27.1	88
3	46	100	1	2	1	1	54	27.1	88
3	46	100	2	2	1	1	5	27.1	88
3	46	100	3	2	1	1	1	27.1	88
3	47	100	1	1	4	2	51	29.3	74
3	47	100	2	1	4	2	9	29.3	74
3	47	100	3	1	4	2	2	29.3	74
3	47	100	1	2	3	1	56	29.3	74
3	47	100	2	2	3	1	8	29.3	74
3	47	100	3	2	3	1	4	29.3	74
3	48	100	1	1	3	2	31	30.2	71
3	48	100	2	1	3	2	14	30.2	71
3	48	100	3	1	3	2	3	30.2	71
3	48	100	1	2	4	1	49	30.2	71
3	48	100	2	2	4	1	4	30.2	71
3	48	100	3	2	4	1	7	30.2	71

## Sheet: Definition 2
Months	1= tested on month 1
	2= tested on month 2
	3= tested on month 3
Intervention	0=Control
	1=Control
